# Supplementary material for: Seasonal and diurnal patterns of non-structural carbohydrates in source and sink tissues in field maize
Source: BMC Plant Biol. 2019 Nov 21;19:508. doi: 10.1186/s12870-019-2068-4 (PMC6868840; doi:10.1186/s12870-019-2068-4)
Supplement: Supplementary file 3 — Additional file 3: Table S1. Yield and yield components in the 2015 and 2016 seasons. [file 12870_2019_2068_MOESM3_ESM.xlsx]

## Sheet: Sheet1
Table S1 Yield and yield components in the 2015 and 2016 season
	Hybrids	Ear rows	Kernels per row	500-grain weight (g)	Grain yield (g per plant)
2015	XY335	16 ± 0.9	34 ± 1.6	166.8 ± 0.3	182.9 ± 15.9
	DH605	18 ± 1.3	34 ± 3.3	147.2 ± 0.9	174.8 ± 13.0
	ZD958	14 ± 0.8	35 ± 4.1	144.4 ± 1.5	145.8 ± 19.2
2016	XY335	16 ± 0.4	30 ± 0.4	171.2 ± 2.0	169.3 ± 3.9
	DH605	16 ± 0.3	29 ± 1.1	165.1 ± 3.8	158.8 ± 5.0
	ZD958	16 ± 0.9	33 ± 3.0	144.8 ± 1.2	148.2 ± 6.6
Sig.	H	**	ns	**	**
	Y	ns	**	**	ns
	H × Y	*	ns	**	ns
ns, not significant level. *, ** indicate significant levels at P ≤0.05 and P ≤0.01, respectively. Abbreviation: XY335, Xianyu 335; DH605, Denghai 650; ZD958, Zhengdan 958; H, Hybrids; Y, Years.
