# Supplementary material for: Seasonal and diurnal patterns of non-structural carbohydrates in source and sink tissues in field maize
Source: BMC Plant Biol. 2019 Nov 21;19:508. doi: 10.1186/s12870-019-2068-4 (PMC6868840; doi:10.1186/s12870-019-2068-4)
Supplement: Supplementary file 5 — Additional file 5: Table S2. Details of soil conditions in the upper 20 cm before sowing, fertilizer application and field management. [file 12870_2019_2068_MOESM5_ESM.xlsx]

## Sheet: Sheet1
Table S2 Details of soil condition in the upper 20 cm before sowing, fertilizer application and field management.
soil condition	soil type	soil bulk density	organic matter	total nitrogen	Exangeable phosphorus	available potassium
	sandy clay loam (Calcaric Fluvisol)	1.22 g cm-3	10.21 g kg-1	0.91 g kg-1	16.8 mg kg-1	89.8 mg kg-1
Fertilizer application	basal compound fertilizer		top-dressed urea
	800 kg ha-1 (15%, 15%,15%)		270 kg ha-1 (N 46%)
Other managements	Water stress	Nutrition stress	insects and diseases		spray pesticide and plant growth regulator
	No	No	No		Sowing and the fifth leaf fully expended stage
