# Supplementary material for: Seasonal and diurnal patterns of non-structural carbohydrates in source and sink tissues in field maize
Source: BMC Plant Biol. 2019 Nov 21;19:508. doi: 10.1186/s12870-019-2068-4 (PMC6868840; doi:10.1186/s12870-019-2068-4)
Supplement: Supplementary file 6 — Additional file 6: Table S3. Details of the three maize hybrids used in the 2016 season. [file 12870_2019_2068_MOESM6_ESM.xlsx]

## Sheet: Sheet1
Tab S3 Details of the three maize hybrids used in the 2016 season.
Hybrids	Parental combination	Breeding institution	Year of release	Growth duration of summer maize in the NCP (d)*
XY335	PH6WC × PH4CV	Tieling Seed-Pioneer Co., Ltd. Jilin province	2000	110
DH605	DH351 × DH382	Denghai Seeds Co.,Ltd. Shandong province	2010	113
ZD958	Zheng58 × Chang7-2	Henan Academy of Agricultural Science, Henan province	1996	112
* calculated by unpublished data in Wuqiao experiment station. Abbreviations: XY335, Xianyu 335; DH605, Denghai 650; ZD958, Zhengdan 958; NCP, North China Plain.
